# Supplementary material for: Implementation Determinants and Outcomes of a Technology-Enabled Service Targeting Suicide Risk in High Schools: Mixed Methods Study
Source: JMIR Ment Health. 2020 Jul 20;7(7):e16338. doi: 10.2196/16338 (PMC7399956; doi:10.2196/16338)
Supplement: Multimedia Appendix 2 [file mental_v7i7e16338_app2.xlsx]

## Sheet: Sheet1
Multimedia Appendix 1: Qualitative Coding Reference Table
This is a Multimedia Appendix to a full manuscript published in the J Med Internet Res. For full copyright and citation information see http://dx.doi.org/10.2196/jmir.xxxx
Code	Subcode	Description	Group	Valence	Themes
1.Innovation Characteristics	1B. Evidence Strength and Quality	Stakeholder's perceptions of the quality and validity of evidence supporting the belief that the intervention will have desired outcomes.	School Personnel	0	Graph values being meaningful
					HInterest in how severity is determined
				X	Isn’t comprehensive, but does good job
					Don’t know what would be helpful, but the idea sounds helpful
					Helpful to see difference in positive and negative comments if that is what this does
				-	Data skewed by source limitations
					Complicated
					Social media platforms not relevant to students
			Student	-	Unsure about validity and feasibility of innovation
					Questions specificity on targeting and flagging correct individuals
					Questions if system can decipher jokes, honesty, blips in mood
	1C. Relative Advantage	Stakeholder's perception of the advantage of implementing the intervention versus an alternative solution.	School Personnel	0	Linking results to current tools
					Another tool that can be used
				X	Wouldn’t be our management tool for all
					Things can’t be monitored enough
				-	Inhibits relationship building
					Data not useful if students know they are being monitored
				+	Gives more information: on individual kids, kids in aggregate, crisis points in time, unfiltered information, find risk factors
					Identifying kids with no prior history/do not come to the mental health center
					Works with other measures
					Refuge for kids
					Complements social emotional learning
					Helpful for outside clinicians
					Good for monitoring
					Proactive, not a reactive approach
					Kid feels like you want to help them
					Good reference tool
			Student	-	Suggestion to use different design for monitoring (Instagram)
				+	Highlights benefits of innovation – providing support, safe space, awareness, etc.
					Use of data monitoring student’s risk is appropriate and needed
	1D. Adaptability	The degree to which an intervention can be adapted, tailored, refined, or reinvented to meet local needs.	School Personnel	0	Kids re-opting for data collection
					Notifications of kids’ statuses: customize, receiving different types for severity
					More self-report information: patient history, life events, support systems, triggers,
					Customize risk factors
					Generate reports
					Relevant for student preferred social media platforms
				-	Need more information: track interventions done by school, contact information, kids’ resources, resources for teachers,
					Social media platforms not relevant
					Minority status increases risk
					Kids setting information to private
					Understanding scale for risk
				+	Way to provide feedback
					Nothing needs to change
			Student	0	Design must accommodate user needs (i.e. easy access, interface via phone)
					Design suggests tailored or personalized to student and student user-facing components
					Emphasis on student agency in design choice in follow-up supports
					Suggestions for various help options/information that students can choose from
	1F. Complexity	Perceived difficulty of implementation, reflected by duration, scope, radicalness, disruptiveness, centrality, and intricacy and # of steps required to implement.	School Personnel	-	Checking the dashboard while school is not in session/counselor out of office
					Hinders relationship building
					Students shifting platforms
					Not knowing who the ID numbers refer too
					Kids afraid of getting in trouble because of posts
	1G. Design Quality and Packaging	Perceived excellence in how the intervention is bundled, presented and assembled.	School Personnel	X	Components were confusing, but it was useful
				-	Personalize how to look at comments
					Shifting between aggregate and specific quotes could be smoother
					Doesn’t understand chart/graph significance
					Needs to be more student-centered
					Date scale/timeline inaccurate
					Searching for specific students is difficult
					Doesn’t understand what sentiment means
					Comments without context are hard to make judgements on
				+	Nothing needs to change
					Search function
					Options for moving things
					Self-reported diagnosis
					The colors used
					Real time feed
					Dashboard at the top
2. Outer Setting	2A. Needs and Resources	Extent to which student needs, as well as barriers and facilitators to meet those needs are accurately known and prioritized by the organization.	School Personnel	0	WA has high suicide rate for kids, need for school program
				-	Stigma of going to counseling. Relying on friends to refer.
					Community availability for assessments
					Over extended-caregiver fatigue
					Suicidality in spring because kids don’t have school support anymore
				+	Students in community not receiving support
	2D. External Policy and Incentives	External strategies to spread interventions: policy/regulations, external mandates, recommendations/guidelines, collaboratives, and public/benchmarking reporting.	School Personnel	0	Learning information on other reportable things (sexual assault)
				X	Easy to implement but hard to get district approval
				-	Liability
					School district waiting for a crisis before acting
					School districts don’t have crisis response plan
					No Wi-Fi access
					Confidentiality for students
			Student	0	Optional participation
					Importance of maintaining and assuring confidentiality
				-	Concerns about confidentiality, privacy or who and how people get flagged
					Concern for who has access to this information
					Resistance to school oversight/involvement in risk-monitoring
3. Inner Setting	3B. Networks and Communications	Nature and quality of webs of social networks and the nature and quality of formal and informal communications within an organization.	School Personnel	0	Discrepancy between who wants versus who receives access
					Internal system of flagging students
					Who needs to be informed: health center team, administration, etc.
					Who responds: health center team, administration, etc.
				X	Information does not always stay secure
				-	Concerns about who has access
					Concerns about follow-up: responsibilities, conflicting roles,
					Not useful for all school staff
	3C. Culture	Norms, values, and basic assumptions of a given organization.	School Personnel	0	Screenings occur in health center
					Culture of helping friends report
				X	School made improvements in supports but needs more
					Mental health department and administration in talks about who gets access to what information
				-	Student perception that counselors break confidentiality
				+	Doing increasingly more suicide prevention work
					Students bring friends to counseling center
					Have trigger cards
					School is supportive
			Student	0	Importance of school safety
					Inclusive atmosphere and positive climate
					Support and help for every student
	3D1. Tension for Change	Degree to which stakeholders perceive the current situation as intolerable or needing change.	School Personnel	+	Don’t have a tool
					School climate is concerned
	3D2. Compatibility	Degree of tangible fit between meaning and values attached to the intervention by involved individuals, how those align with individuals' own norms, values, and perceived risks and needs, and how the intervention fits with existing workflows/systems.	School Personnel	0	Why would and end user want to use this software
				X	App could give feedback
					A lot of people interested, but a lot of people who don’t like new technology
				-	Student disclosing information and not remembering they might not have complete confidentiality
					Responding: school not in session/counselor not at work
					Currently have a school developed dashboard
					Relationship building hindered (not compatible with practice style)
					Job role shifting
					Liability with follow up
					Parents not receiving information they believe they are entitled too
					Students worrying about confidentiality
				+	Push for less homework
					Fits with school culture of monitoring students
					School interested in new tools
			Student	0	Suggestions on adapting innovation to align in clinician workflow
					Greater frequency/availability of counselors (double-coded with 3E2)
					More agency for students to reach out and seek help
					Specific recommendations on follow-up support options (information, resources, counselor, stress-mgmt apps, reminder apps, etc.)
				-	Not wanting any clinician involvement
				+	System will work and fit within school setting
	3D3. Relative Priority	Individuals' shared perception of the importance of the implementation within the organization.	School Personnel	-	Is data useful if kids know they are being monitored
					School staff having compassion fatigue
				+	Could be used by therapist (lighter caseload)
					Helpful for people who need 24 hour support
					Number two thing you should be doing
	3D6. Learning Climate	Climate in which: a) leaders express own fallibility, b) team members feel that they are essential, valued and knowledgeable partners in change process, c) individuals feel safe to try new methods, and d) sufficient time and space for reflective thinking and evaluation.	School Personnel	X	Not comfortable with mental health assessments
				+	Staff interested in trying things
	3E1. Leadership Engagement	Commitment, involvement, and accountability of leaders and managers with the implementation.	School Personnel	0	Institutional discussion on implementation
					Administrators want access
					District buy-in makes implementation easier for administration
					Administrators should be involved with monitoring kids
				-	Leadership too busy
					Leadership won’t buy-in
				+	Leaders curious
	3E2. Available Resources	Level of resources dedicated for implementation and on-going operations, including money, training, education, physical space, and time.	School Personnel	0	How does training occur
				-	Responding: school not in session/counselor not at work
					Need more staff
					Time: caseload, competing priorities
					Liability with responding
					Stress of constantly getting alerts
					No access necessary equipment: computers, Wi-Fi
					Regular trainings for kids/parents
				+	Adequate support
					Access would be pretty easy
			Student	0	Description of who would respond
					Type of counselor follow-up (emails, check-ins, resources provided)
					Emphasis on counselor follow-up being supportive without overwhelming students or exaggerating a perceived problem
					Suggestions for greater frequency/availability of counselors (double-coded with 3D2)
					Positive/helpful messages and feedback
				-	Suggestions for resources outside of counselor and school setting
					Negative comments about counselors
				+	Counselors are available and helpful
	3E3. Access to Knowledge/Info	Ease of access to digestible information and knowledge about the intervention and how to incorporate it into work tasks.	School Personnel	0	Timing of alerts: during the work week, 1 a day,
					Data accessible to small amount of people
					Method of alerts: email, digest, 1 per student, text,
					Who receives notifications versus who responds
					Training: 3 hours, best practices
					Allocating tasks to make implementation manageable
				X	Access to training needed
					Wouldn’t want information to go directly to parents
					Wouldn’t want more than one day of digest information
					May be overwhelming, but need the information
				-	People in conflicting roles
					Liability for responding
					Privacy when viewing dashboard
					Training for responders
					Not seeing emails
					Being able to access if school mental health provider (from outside agency) does not have access to the school database
					Access is overwhelming
				+	People would be enthusiastic about using it
					Helpful for follow-ups/reference things
			Student	0	Suggestions for greater school involvement through more talks, education and resource
					More transparency on this monitoring system
					Need more information about suicide prevention and help options
				-	Does not want school to access social media except what is available to the public online
4. Individual Characteristics	4A. Knowledge/ Beliefs Innovation	Individuals' attitudes toward and value placed on the intervention as well as familiarity with facts, truths, and principles related to the intervention.	School Personnel	X	Helpful but additional judgement calls
					Excited but cautious
				-	Should adults have access to student information (is it appropriate)
				+	Seems valuable
			Student	-	Negative attitudes about innovation
					Don’t think they want a system telling them about their problems
					Discomfort with access to social media content
	4B.Self-Efficacy	Individual belief in their own capabilities to execute courses of action to achieve implementation goals.	School Personnel	-	Prioritizing student safety over boundaries between work and personal life
				+	I feel comfortable assessing kids
	4D. Individual Identification with Org.	Broad construct related to how individuals perceive the organization, and their relationship and degree of commitment with that organization.	School Personnel	0	People only come to me
	4E. Other Personal Attributes	A broad construct to include other personal traits such as tolerance of ambiguity, intellectual ability, motivation, values, competence, capacity and learning style.	Student	0	Individual generic feelings/perceptions around the innovation (mimic language of question)
					No response
				X	· Uncertainty (‘I don’t know’)
				-	· Less homework
					· Don’t want this system to be implemented
5. Engaging	5B5. Key Stakeholders	Individuals (administrators, clinicians) within the organization that are directly impacted by the innovation, e.g., staff responsible for making referrals to new program or using new work process.	School Personnel	0	Parents, students, and administrators are involved
				X	Necessary for the responders but no incentive for users
				-	Scared of liability
					Technology learning gap
					Regular training opportunities for students and parents
					Buy-in from district and administrators
				+	Good about bringing community on board
					Faculty respond to visuals
	5B6. Students	Individuals served by the organization that participate in this innovation, e.g., students at the school.	School Personnel	0	Reminders that school is privy to information
					Student buy-in: advertisement, introducing program at a younger age
					Voluntary agreement with school
					Students picking who gets the information
					Regular trainings for parents/students
					Parent buy-in
				X	Parents receiving information in unsupported fashion
					Difference in willingness between parents and students
					Some kids want to do it for the study aspect, but some afraid of others knowing the information
				-	Student buy-in: uncomfortable having known person read posts, confidentiality, district collecting personal data, fear of getting into trouble, not sharing data
					Parent buy-in: want access to information
				+	Another way to access support
					Students interested in their own data
					Students like more attention on suicide prevention
					Parents would appreciate it
					Students would think you really care
			Student	-	Do not think students would opt in or use this system
					Students would not engage due to privacy and confidentiality concerns
